# Supplementary material for: Integrated Chemoenzymatic Synthesis of the mRNA Vaccine Building Block N 1‐Methylpseudouridine Triphosphate
Source: Angew Chem Int Ed Engl. 2025 Jul 4;64(34):e202506330. doi: 10.1002/anie.202506330 (PMC12363647; doi:10.1002/anie.202506330)
Supplement: Supplementary file 2 — Supporting Information [file ANIE-64-e202506330-s002.xlsx]

## Sheet: U_YMP-YTP
	Step1	1a			Step2	AcP			Step3	1c
	Substrates				Substrates				Substrates
	uridine	1221	mg		H3PO4	11	g		YMP	224.077	mg
	MnCl2	13	mg		acetic acid anhydrid	28.2	g		TAPS	70	mg
	EcUP	3	mg		NaHCO3	8.4	g		ATP	15.9004	mg
	DeoB	13	mg						MgCl2 · 6H2O	11.7304	mg
	YeiN	8	mg						UMPK	0.576684	mg
	Na2HPO4	535	mg						AcK	0.576684	mg
	NaH2PO4	147	mg						AcP	242.34	mg
									NaOH	18	mg
	Solvents				Solvents				Solvents
		none			EtOAc	347.3	g			none
	Aqueous				Aqueous				Aqueous
	water	4500	mg		water	75	g		water	3800	mg
	Product				Product				Product
	1a	1902	mg		AcP	13	g		1c	271	mg
	Waste				Waste				Waste
	total waste	4538	mg		total waste	456.9	g		total waste	4112.2	mg
	waste without solvents	38	mg		waste without solvents	34.6	g		waste without solvents	312.202	mg
	Step Efactors				Step Efactors				Step Efactors
	Step E Factor	2.38591			Step E Factor	35.1462			Step E Factor	15.1742
	Step sE Factor	0.019979			Step sE Factor	2.66154			Step sE Factor	1.15204
	Overall E factor	52.7062
	Overall sEfactor	3.83355

## Sheet: U_YMP_m1YMP_m1YTP
	Step1	Synth of 1a			Step2	AcP			Step3	Synth of 4			Step4	Synth 3				Step5	Synth 3c
	Substrates				Substrates				Substrates				Substrates					Substrates
	uridine	1221	mg		H3PO4	11	g		YMP di Na-salt	803	mg		2',3'-O-isopropyliden-YMP	200	mg			N1mYMP	130	mg
	MnCl2	13	mg		acetic acid anhydrid	28.2	g		dimethoxypropane	10200	mg		N,O-bis(trimethylsilyl)acetamid	1500	mg			TAPS	183.6	mg
	EcUP	3	mg		NaHCO3	8.4	g		HCl	70.1	mg		dimethylsulfate	247.4	mg			ATP	12	mg
	DeoB	13	mg										NaOH	100	mg			MgCl2	35	mg
	YeiN	8	mg															UMPK	11	mg
	Na2HPO4	535	mg															AcK	11	mg
	NaH2PO4	147	mg															AcP	178	mg
																		MgCl2 · 6H2O	36	mg
																		NaOH	18	mg
	Solvents				Solvents				Solvents				Solvents					Solvents
		none			EtOAc	347.3	g		DMF	7552	mg		DCM (reaction)	13300	mg				none
													TFA	7450	mg
													EtOAc (work-up)	9020	mg
	Aqueous				Aqueous				Aqueous
	water	4500	mg		water	75	g		water (reaction)	119	mg		Aqueous					Aqueous
									water (column)	150000	mg		water (reaction)	15000	mg			water	11623	mg
													water (column)	300000	mg
	Product				Product				Product				Product					Product
	1a	1902	mg		AcP	13	g		4	774	mg		3	159	mg			3c	157	mg
	Waste				Waste				Waste				Waste					Waste
	total waste	4538	mg		total waste	456.9	g		total waste	167970	mg		total waste	346658	mg			total waste	12080.6	mg
	waste without solvents	38	mg		waste without solvents	34.6	g		waste without solvents	10299.1	mg		waste without solvents	1888.4	mg			waste without solvents	457.6	mg
	Step Efactors				Step Efactors				Step Efactors				Step Efactors					Step Efactors
	Step E Factor	2.38591			Step E Factor	35.1462			Step E Factor	217.016			Step E Factor	2180.24				Step E Factor	76.9465
	Step sE Factor	0.019979			Step sE Factor	2.66154			Step sE Factor	13.3063			Step sE Factor	11.8767				Step sE Factor	2.91465
	Overall E factor	2511.74
	Overall sE factor	30.7792

## Sheet: U_Y_m1Y_m1YTP
	Step1	Synth of 1			Step2	Synth of 5			Step3	Synthof 6			Step4	Synth of 7			Step5	Synth of 3			Step6	Synth of 3c
	Substrates				Substrates				Substrates				Substrates				Substrates				Substrates
	uridine	1221	mg		Y	803	mg		2',3'-O-isopropyliden-Y	170	mg		2',3'-O-isopropyliden-5'-O-TBDMS-Y (2)	220	mg		N1-methyl-2',3'-O-isopropyliden-5'-O-TBDMS-Y	1020	mg		N1-methyl-Y	250	mg
	MnCl2	2	mg		dimethoxypropane	10200	mg		imidazole	82	mg		N,O-bis(trimethylsilyl)acetamid	281	mg						phosphorous oxychloride	289.6	mg
	EcUP	1	mg		HCl	70.1	mg		TBDMSCl	180	mg		methyl iodide	470	mg						bis(tributylammonium) pyrophosphate	819	mg
	DeoB	13	mg																		tributylamine	1080	mg
	YeiN	8	mg
	Yjig	1	mg
	Na2HPO4	54	mg
	NaH2PO4	15	mg
	Solvents				Solvents				Solvents				Solvents				Solvents				Solvents
	none				DMF	7552	mg		DCM	13300	mg		DCM	13300	mg		TFA	14900	mg		trimethyl phosphate	5350	mg
					MeCN (column)	10720	mg		EtOAc (work-up)	36080	mg		DCM (work-up)	119700	mg						acetonitrile	3144	mg
									DCM (column)	302000	mg		DCM (column)	506000	mg						NH3	33.86	mg
									MeOH (column)	18000	mg		MeOH (column)	15000	mg						EtOAc (workup)	9020	mg
	Aqueous				Aqueous				Aqueous				Aqueous				Aqueous				Aqueous
	water	5000	mg		water (reaction)	119	mg		water (work up)	60000	mg		H2O (workup)	20000	mg		H2O (reaction)	15000	mg		H2O	20100	mg
					water (column)	136400	mg
	Product				Product				Product				Product				Product				Product
	1	1100	mg		5	774	mg		6	233	mg		7	200	mg		3	632	mg		3c	299	mg
	Waste				Waste				Waste				Waste				Waste				Waste
	total waste	5215	mg		total waste	165090	mg		total waste	429579	mg		total waste	674771	mg		total waste	30288	mg		total waste	39787.5	mg
	waste without solvents	215	mg		waste without solvents	10299.1	mg		waste without solvents	199	mg		waste without solvents	771	mg		waste without solvents	388	mg		waste without solvents	2139.6	mg
	Step Efactors				Step Efactors				Step Efactors				Step Efactors				Step Efactors				Step Efactors
	Step E Factor	4.74091			Step E Factor	213.295			Step E Factor	1843.69			Step E Factor	3373.86			Step E Factor	47.9241			Step E Factor	133.068
	Step sE Factor	0.195455			Step sE Factor	13.3063			Step sE Factor	0.854077			Step sE Factor	3.855			Step sE Factor	0.613924			Step sE Factor	7.15585
	Overall E Factor	5616.57
	Overall sE factor	25.9806

## Sheet: product isolation
	Step1	product (1c) isolation
	Substrates
	NH4HCO3	22.5	g
	Solvents
	none
	Aqueous
	water	2408	g
	Product
	1c	0.271	g
	Waste
	total waste	2430.23	g
	waste without solvents	22.229	g
	Step Efactors
	Step E Factor	8967.63
	Step sE Factor	82.0258
